# Supplementary material for: A Portable Fluorescent Lateral Flow Immunoassay Platform for Rapid Detection of FluA
Source: Biosensors (Basel). 2024 May 21;14(6):263. doi: 10.3390/bios14060263 (PMC11201603; doi:10.3390/bios14060263)
Supplement: Supplementary file 1 [file biosensors-14-00263-s001.zip]

Archive with 1 entries (1 files):
- biosensors-2993034-supplementary.pdf
